# Supplementary material for: Morphological change of coiled bacterium Spirosoma linguale with acquisition of β-lactam resistance
Source: Sci Rep. 2021 Jun 24;11:13278. doi: 10.1038/s41598-021-92787-8 (PMC8225782; doi:10.1038/s41598-021-92787-8)
Supplement: Supplementary file 1 — Supplementary Table S1. [file 41598_2021_92787_MOESM1_ESM.xlsx]

## Sheet: predicted_mutation
Table S1. All identified mutations in the evolved strains are shown.
Drug	strain_name	Morphology	Mutation type	Effect	position	mutation	annotation	gene	description
Cefoperazone	CFP1ESL11	long curved cells	Point mutation	Non-synonymous	7223561	G→T	N233K (AAC→AAA)	Slin_5958 ←	glutamyl‑tRNA(Gln) amidotransferase, B subunit
	CFP1ESL16	long curved cells	Insertion	Frame-shift	7172257	insA	coding (1127/2490 nt)	Slin_5918 ←	ATP‑dependent protease La
	CFP5ESL2	long curved cells	Insertion	Frame-shift	6082386	2 bp→TC	coding (1056‑1057/1077 nt)	Slin_4991 →	tRNA 2‑selenouridine synthase
			Point mutation	Non-synonymous	6639496	T→C	Y516C (TAT→TGT)	Slin_5457 ←	excinuclease ABC, A subunit
			Point mutation	Non-synonymous	7224196	C→T	E22K (GAA→AAA)	Slin_5958 ←	glutamyl‑tRNA(Gln) amidotransferase, B subunit
	CFP5ESL4	long curved cells	Insertion	Frame-shift	7222840	(T)6→7	coding (1420/1482 nt)	Slin_5958 ←	glutamyl‑tRNA(Gln) amidotransferase, B subunit
	CFP5ESL6	long curved cells	Point mutation	Promoter	5219074	A→C	intergenic (+495/+20)	Slin_4311 → / ← Slin_4312	hypothetical protein/transcriptional regulator, LysR family
			Point mutation	Non-synonymous	6639496	T→C	Y516C (TAT→TGT)	Slin_5457 ←	excinuclease ABC, A subunit
			Point mutation	Non-synonymous	7223764	T→G	T166P (ACC→CCC)	Slin_5958 ←	glutamyl‑tRNA(Gln) amidotransferase, B subunit
	CFP5ESL7	small horseshoe-shaped cells	Point mutation	Promoter	5219074	A→C	intergenic (+495/+20)	Slin_4311 → / ← Slin_4312	hypothetical protein/transcriptional regulator, LysR family
			Point mutation	Start codon	6308199	G→A	M1M (ATG→ATA) †	Slin_5165 →	Transketolase central region
	CFP5ESL9	small horseshoe-shaped cells	Deletion	In-frame deletion	6705586	Δ12 bp	coding (712‑723/1059 nt)	Slin_5509 →	pyruvate dehydrogenase (acetyl‑transferring) E1 component, alpha subunit
	CFP5ESL10	small horseshoe-shaped cells	Point mutation	Promoter	5219074	A→C	intergenic (+495/+20)	Slin_4311 → / ← Slin_4312	hypothetical protein/transcriptional regulator, LysR family
			Point mutation	Non-synonymous	6705850	G→C	A326P (GCC→CCC)	Slin_5509 →	pyruvate dehydrogenase (acetyl‑transferring) E1 component, alpha subunit
	CFP5ESL14	small horseshoe-shaped cells	Insertion	Frame-shift	6082386	2 bp→TC	coding (1056‑1057/1077 nt)	Slin_4991 →	tRNA 2‑selenouridine synthase
			Point mutation	Start codon	6308199	G→A	M1M (ATG→ATA) †	Slin_5165 →	Transketolase central region
Amoxicillin	AMX05ESL1	long curved cells	Point mutation	Non-synonymous	6639496	T→C	Y516C (TAT→TGT)	Slin_5457 ←	excinuclease ABC, A subunit
			Point mutation	Non-synonymous	7223764	T→G	T166P (ACC→CCC)	Slin_5958 ←	glutamyl‑tRNA(Gln) amidotransferase, B subunit
†; Mutation in start codon
